# Supplementary material for: Elevated Fecal Calprotectin Accompanied by Intestinal Neutrophil Infiltration and Goblet Cell Hyperplasia in a Murine Model of Multiple Sclerosis
Source: Int J Mol Sci. 2023 Oct 19;24(20):15367. doi: 10.3390/ijms242015367 (PMC10606994; doi:10.3390/ijms242015367)
Supplement: Supplementary file 1 [file ijms-24-15367-s001.zip]

Archive with 1 entries (1 files):
- ijms-2624664-supplementary.pdf
